# Supplementary material for: Evaluation of Salmonella Typhimurium Lacking fruR, ssrAB, or hfq as a Prophylactic Vaccine against Salmonella Lethal Infection
Source: Vaccines (Basel). 2022 Aug 28;10(9):1413. doi: 10.3390/vaccines10091413 (PMC9506222; doi:10.3390/vaccines10091413)
Supplement: Supplementary file 1 [file vaccines-10-01413-s001.zip]

Archive with 1 entries (1 files):
- vaccines-1828359-supplementary.pdf
